# Supplementary material for: Fabrication of Highly Conductive Porous Fe3O4@RGO/PEDOT:PSS Composite Films via Acid Post-Treatment and Their Applications as Electrochemical Supercapacitor and Thermoelectric Material
Source: Polymers (Basel). 2023 Aug 18;15(16):3453. doi: 10.3390/polym15163453 (PMC10458617; doi:10.3390/polym15163453)
Supplement: Supplementary file 1 [file polymers-15-03453-s001.zip]

Archive with 1 entries (1 files):
- polymers-2515461-supplementary.pdf
